# Supplementary material for: Association of Race and Major Adverse Cardiac Events (MACE): The Atherosclerosis Risk in Communities (ARIC) Cohort
Source: J Aging Res. 2020 Mar 21;2020:7417242. doi: 10.1155/2020/7417242 (PMC7114773; doi:10.1155/2020/7417242)
Supplement: Supplementary Materials — Supplemental Table A: association of SNP with major adverse cardiac events (MACE) by race; screening results of univariate logistic regression, ARIC, 1987–1989. [file 7417242.f1.zip]

Archive with 2 entries (2 files):
- 7417242.f1/7417242.v2 (5) 24.pdf
- 7417242.f1/7417242.v2 (5) 25.pdf
